# Supplementary material for: Rapid Detection of Philaenus italosignus Drosopoulos & Remane, 2000 (Hemiptera: Aphrophoridae) with Real-Time PCR Probe LNA Technology
Source: Insects. 2025 Sep 30;16(10):1014. doi: 10.3390/insects16101014 (PMC12565103; doi:10.3390/insects16101014)
Supplement: Supplementary file 1 [file insects-16-01014-s001.zip]

Archive with 1 entries (1 files):
- insects-3814579-supplementary.pdf
